# Supplementary material for: Flavor Quality Analysis of Ten Actinidia arguta Fruits Based on High-Performance Liquid Chromatography and Headspace Gas Chromatography–Ion Mobility Spectrometry
Source: Molecules. 2023 Nov 13;28(22):7559. doi: 10.3390/molecules28227559 (PMC10674867; doi:10.3390/molecules28227559)
Supplement: Supplementary file 1 [file molecules-28-07559-s001.zip]

Archive with 1 entries (1 files):
- molecules-2654078-supplementary.pdf
